# Supplementary material for: Antimicrobial Activity and Protective Effect of Tuscan Bee Pollens on Oxidative and Endoplasmic Reticulum Stress in Different Cell-Based Models
Source: Foods. 2021 Jun 18;10(6):1422. doi: 10.3390/foods10061422 (PMC8235197; doi:10.3390/foods10061422)
Supplement: Supplementary file 1 [file foods-10-01422-s001.zip]

Archive with 1 entries (1 files):
- foods-1225095-supplementary.pdf
